# Supplementary material for: Multi-proxy dentition analyses reveal niche partitioning between sympatric herbivorous dinosaurs
Source: Sci Rep. 2022 Dec 2;12:20813. doi: 10.1038/s41598-022-24816-z (PMC9718793; doi:10.1038/s41598-022-24816-z)
Supplement: Supplementary file 1 — Supplementary Information 1. [file 41598_2022_24816_MOESM1_ESM.xlsx]

## Sheet: Munka1
Supplementary file for the MS:
Multi-proxy dentition analyses reveal niche partitioning between sympatric herbivorous dinosaurs
Attila Ősi*1, 2, Paul M. Barrett3, Alistair R. Evans4, András Lajos Nagy5, Imre Szenti6, Ákos Kukovecz6, János Magyar1, Martin Segesdi1, 2, Kinga Gere1, Viviána Jó7
Taxon	Specimen	Catalogue number	wear facet angle relative to apicobasal axis	macrowear complexity	widest crown base area (mm2)	wear facet area (mm2)	wear facet area/widest crown base area (%)	tooth crown volume (mm3)
Hungarosaurus	sligthly worn, broken dentary crown	553_1_a	??	??	27.29	NA	NA	NA
Hungarosaurus	worn mx crown	553_1_b	40°	single apical facet	37.61	10.63	28.2638	187.07
Hungarosaurus	strongly worn dentary crown	553_1_c	39°	single facet on labial crown and cingulum, centrally positioned	20.69	24.2	116.965	66.26
Hungarosaurus	worn mx crown	2007.26.13_(198)	10°	double facet, on labial crown and cingulum	45.41	23.66	52.1031	196.14
Hungarosaurus	worn dentary crown	2007.26.13_(173)	9°	single facet on labial crown and cingulum, centrally positioned	28.8	32.53	112.951	135.53
Hungarosaurus	worn dentary crown	2007.26.13_(190)_b	4°	single facet on labial crown and cingulum, mesiodistally positioned	21.72	25.16	115.838	114.92
Hungarosaurus	complete, unworn crown	2007.26.13 (444)_b	NA	NA	NA	NA	NA	136.28
Hungarosaurus	worn mx crown	2007.26.13_(190)a	31°	single, apical facet	18.46	3.05	16.5222	53.77
Hungarosaurus	worn dentary crown (broken)	2007.26.13_(405)	8°	single facet on labial crown and cingulum, mesiodistally positioned	NA	NA	NA	NA
Hungarosaurus	slightly worn dentary crown	2007.26.13_(429)	10°	double facet on labial crown and cingulum	18.4	18.43	100.163	82.91
Hungarosaurus	slightly worn dentary crown	2007.26.13_(444)a	20°	single facet on apex and cingulum	27.74	7.88	28.4066	103.85
Mochlodon	complete, unworn mx crown	x41b	NA	NA	NA	NA	NA	290.81
Mochlodon	strongly worn mx crown	564-p88	45°	single lingual facet	32.13	37.07	115.375	119.09
Mochlodon	slightly worn mx crown	2010.114.1 (x41c)	33°	single lingual facet	52.19	53.42	102.357	233.75
Mochlodon	slightly worn mx crown	2012.17.1_a(x36e)	35°	single lingual facet	67.59	57.71	85.3825	404.29
Mochlodon	strongly worn mx crown	2012.17.1_b(x36d)	60°	single lingual facet	42.15	39.37	93.4045	127.94
Mochlodon	slightly worn mx crown	2012.17.1_c	30°	double lingual facet	37.65	20.53	54.5286	267.73
Mochlodon	slightly worn mx crown	2012.17.1_d	40°	single lingual facet	40	11.82	29.55	260,92*
Mochlodon	slightly worn mx crown	2012.17.1_e(x36a)	29°	single lingual facet	29.44	17.34	58.8995	162.17
Mochlodon	moderately worn mx crown	2015_100_670	32°	single lingual facet	26.45	22.63	85.5577	102.16
Mochlodon	strongly worn mx crown	2016.1600	48°	double lingual facet	40.76	42.95	105.373	116.27
Mochlodon	strongly worn mx crown	2016.1601a	60°	single lingual facet	33.35	34.51	103.478	108.17
Mochlodon	moderately worn mx crown	20161601b	45°	single lingual facet	37.3	22.48	60.2681	225.27
Mochlodon	strongly worn mx crown	2017_175_46	46°	single lingual facet	11.05	12.32	111.493	25.5
Mochlodon	strongly worn mx crown	2017_178_553	60°	single lingual facet?	22.05	23.45	106.349	53.77
Mochlodon	strongly worn mx crown	2018_134	56°	double lingual facet	11.38	17.25	151.582	40.38
Mochlodon	moderately worn mx crown	2018_785	38°	single lingual facet	37.13	34.79	93.6978	174.94
Mochlodon	strongly worn mx crown	x41d	50°	double lingual facet	40.05	44.05	109.988	111.6
Mochlodon	moderately worn mx crown	x41f	53°	double lingual facet	34.9	27.6	79.0831	159.03
Mochlodon	strongly worn mx crown	x41h	52°	single lingual facet	37.66	36.89	97.9554	100.27
Mochlodon	moderately worn mx crown	x41k	30°	single lingual facet	17.36	20.22	116.475	89.87
Mochlodon	slightly worn dentary crown	2015_98_630	16°	single labial facet	13.39	6.59	49.2158	50.1
Mochlodon	moderately worn dentary crown	2012.18.1	8°	single labial facet	53.33	51.31	96.2123	424.08
Mochlodon	moderately worn dentary crown	2015_81_155	15°	single labial facet	53	38.32	72.3019	335.74
Mochlodon	moderately worn dentary crown	not catalogued	26°	single labial facet	43.95	52.58	119.636	307.81
