# Supplementary material for: Multi-proxy dentition analyses reveal niche partitioning between sympatric herbivorous dinosaurs
Source: Sci Rep. 2022 Dec 2;12:20813. doi: 10.1038/s41598-022-24816-z (PMC9718793; doi:10.1038/s41598-022-24816-z)
Supplement: Supplementary file 2 — Supplementary Information 2. [file 41598_2022_24816_MOESM2_ESM.xlsx]

## Sheet: 2D microwear data
Supplementary file for the MS:
Multi-proxy dentition analyses reveal niche partitioning between sympatric herbivorous dinosaurs
Attila Ősi*1, 2, Paul M. Barrett3, Alistair R. Evans4, András Lajos Nagy5, Imre Szenti6, Ákos Kukovecz6, János Magyar1, Martin Segesdi1, 2, Kinga Gere1, Viviána Jó7
Taxon	Specimen	Catalogue number	Feature number		Pit number		Scratch number		Pit%	Pit length		Pit width		Scratch length		Scratch width
			mean	SD	mean	SD	mean	SD		mean	SD	mean	SD	mean	SD	mean	SD
Hungarosaurus	dentary tooth	PAL 2022.11.1.	218.25	53.3778	177.75	49.0376	40.5	32.1908	81.4433	18.4454	1.65907	10.5521	1.00011	68.7872	12.9066	4.68796	1.14899
	dentary tooth	PAL 2022.12.1.	266.5	27.627	217.75	17.9217	48.75	15.7063	81.7073	13.8568	1.14513	8.13354	1.08411	86.5286	15.6494	5.89723	1.17298
	maxillary tooth	PAL 2022.13.1.	240	65.9886	145	52.1392	95	42.3438	60.4167	15.24	2.44482	8.24949	2.04753	81.4679	23.7648	5.26775	0.405087
	maxillary tooth	PAL 2022.14.1.	401	63.1823	269.25	46.7787	131.75	31.1595	67.1446	13.0783	2.89285	7.30527	1.32342	79.6954	7.7968	3.93425	0.273703
Mochlodon	dentary tooth	2016.962	472.75	75.3969	389.5	84.2926	83.25	10.4493	82.3903	11.2644	0.886821	6.72549	0.398256	63.2958	1.4274	4.87018	0.502449
	maxillary tooth	2016.1601a	413.75	206.817	310.5	196.904	103.25	29.0205	75.0453	11.2478	1.143	6.35277	0.43851	71.1891	8.86847	5.54108	1.28898
	maxillary tooth	2016.1601b	280	74.0777	242.5	71.6327	37.5	22.6991	86.6071	13.8734	3.06357	8.33232	1.90903	113.77	49.7315	8.13354	3.62173
	maxillary tooth	PAL 2022.15.1	498.75	101.753	428	114.035	70.75	20.0172	85.8145	12.5233	1.18947	7.45436	0.686609	74.759	11.3158	5.2429	0.820398
	dentary tooth	PAL 2022.16.1.	359.6	77.9451	298	67.7141	61.6	25.943	82.8699	13.0865	1.27576	7.44773	0.803481	67.573	15.7422	4.35335	0.520729
Hungarosaurus (4 specimens)			281.438	71.1127	202.438	46.3867	79	36.8642	72.678	15.1551	2.05134	8.56009	1.20633	79.1198	6.47104	4.9468	0.724324
Mochlodon (5 specimens)			404.97	78.92	333.7	66.5377	71.27	6.35569	82.5454	12.3991	1.0271	7.26254	0.682879	78.1174	18.2278	5.62821	1.31397

## Sheet: 2D PCA results
	PC1	PC2	PC3	PC4
Standard deviation	1.4162	1.3175	0.49250	0.12584
Proportion of Variance	0.5014	0.4340	0.06064	0.00396
Cumulative Proportion	0.5014	0.9354	0.99604	1.00000
	PC1	PC2	PC3	PC4
pit_length	-0.6533557	0.2798471	-0.011358871	0.70333698
pit_width	-0.6811593	0.1881530	0.006042534	-0.70751962
scratch_length	0.2361100	0.6647426	-0.706519027	-0.05656996
scratch_width	-0.2310854	-0.6666343	-0.707577083	0.03915252

## Sheet: 3D DMTA data
Taxon	Specimen	Cataloue number and analyzed area on the tooth	Fractal complexity (Asfc)	Scale of max complexity (Smfc) (µm)	HAsfc9 (HAsfc9)	Length-scale anisotropy (epLsar)
Hungarosaurus	dentary tooth	PAL 2022.11.1. - 1. area	2.13536	11.8862	0.482384	0.0170608
	dentary tooth	PAL 2022.11.1. - 2. area	4.86962	9.27085	0.486968	0.0180833
	dentary tooth	PAL 2022.11.1. - 3. area	5.1385	17.2556	0.267555	0.0182982
	dentary tooth	PAL 2022.11.1. - 4. area	12.4545	59.7791	1.42361	0.0184429
		average	6.14949	24.5479	0.66513	0.0179713
		STD	3.82514	20.5434	0.446793	0.000540999
	dentary tooth	PAL 2022.12.1. - 1. area	1.12236	12.6481	0.322016	0.0171133
	dentary tooth	PAL 2022.12.1. - 2. area	1.95999	12.6481	0.554598	0.0173584
	dentary tooth	PAL 2022.12.1. - 3. area	5.60401	52.7944	7.21405	0.0209903
	dentary tooth	PAL 2022.12.1. - 4. area	2.54687	18.3616	0.914451	0.0178048
		average	2.80831	24.113	2.25128	0.0183167
		STD	1.69162	16.7227	2.87302	0.00156339
	maxillary tooth	PAL 2022.13.1. - 1. area	3.70814	8.71241	0.226732	0.0187182
	maxillary tooth	PAL 2022.13.1. - 2. area	4.83988	9.27085	0.372353	0.0173522
	maxillary tooth	PAL 2022.13.1. - 3. area	1.75668	12.6481	0.25426	0.0174303
	maxillary tooth	PAL 2022.13.1. - 4. area	1.72197	12.6481	0.245049	0.0174994
		average	3.00667	10.8199	0.274599	0.01775
		STD	1.32907	1.83885	0.057302	0.000561386
	maxillary tooth	PAL 2022.14.1. - 1. area	1.16845	18.3616	0.386797	0.0178875
	maxillary tooth	PAL 2022.14.1. - 2. area	1.43596	16.2162	0.606143	0.0202835
	maxillary tooth	PAL 2022.14.1. - 3. area	2.02231	11.1702	0.573422	0.0201132
	maxillary tooth	PAL 2022.14.1. - 4. area	1.80786	15.2394	0.29411	0.0197959
		average	1.60864	15.2469	0.465118	0.01952
		STD	0.329546	2.61056	0.129418	0.000958631
Mochlodon	maxillary tooth	2016.1601a - 1. area	2.00199	12.6481	0.478582	0.0179309
	maxillary tooth	2016.1601a - 2. area	1.90434	20.7909	0.529732	0.0172004
	maxillary tooth	2016.1601a - 3. area	1.31213	16.2162	0.324622	0.0173408
	maxillary tooth	2016.1601a - 4. area	3.67297	11.1702	0.285977	0.0169274
		average	2.22286	15.2063	0.404728	0.0173499
		STD	0.877849	3.7095	0.101979	0.000366891
	maxillary tooth	2016.1601b - 1. area	1.73888	11.8862	0.173971	0.0185043
	maxillary tooth	2016.1601b - 2. area	4.68123	11.1702	0.436983	0.0168802
	maxillary tooth	2016.1601b - 3. area	4.5279	16.2162	0.339839	0.0177062
	maxillary tooth	2016.1601b - 4. area	0.540189	12.6481	0.349483	0.0176555
		average	2.87205	12.9802	0.325069	0.0176865
		STD	1.78442	1.94001	0.0950915	0.00057451
	dentary tooth	2016.962 - 1. area	3.36501	17.2556	0.433255	0.0175037
	dentary tooth	2016.962 - 2. area	2.80866	11.8862	0.248429	0.0171349
	dentary tooth	2016.962 - 3. area	3.84524	9.27085	0.186489	0.0174756
	dentary tooth	2016.962 - 4. area	4.06138	15.2394	0.273554	0.0178139
		average	3.52007	13.413	0.285432	0.017482
		STD	0.481895	3.06552	0.0910383	0.000240414
	maxillary tooth	PAL 2022.15.1. - 1. area	2.28612	20.7909	0.341849	0.0186715
	maxillary tooth	PAL 2022.15.1. - 2. area	2.13125	20.7909	0.348491	0.0179425
	maxillary tooth	PAL 2022.15.1. - 3. area	5.14154	15.2394	0.336295	0.0187228
	maxillary tooth	PAL 2022.15.1. - 4. area	5.15038	19.5385	0.418875	0.017335
		average	3.67732	19.0899	0.361377	0.018168
		STD	1.46966	2.28113	0.0334761	0.000571404
	dentary tooth	PAL 2022.16.1. - 1. area	4.1318	20.7909	1.31082	0.01931
	dentary tooth	PAL 2022.16.1. - 2. area	1.69919	17.2556	0.808187	0.0185364
	dentary tooth	PAL 2022.16.1. - 3. area	4.00786	12.6481	0.581297	0.0179174
	dentary tooth	PAL 2022.16.1. - 4. area	2.4352	18.3616	0.502508	0.017138
	dentary tooth	PAL 2022.16.1. - 5. area	3.02855	16.2162	1.17563	0.018701
		average	3.06052	17.0545	0.87569	0.0183206
		STD	0.926322	2.67689	0.31931	0.000739079

## Sheet: 3D data for R
Taxon	Specimen	Catalogue number	Fractal complexity (Asfc)		Scale of max complexity (Smfc) (µm)		HAsfc9 (HAsfc9)		Length-scale anisotropy (epLsar)
			Mean	SD	Mean	SD	Mean	SD	Mean	SD
Hungarosaurus	dentary tooth	PAL 2022.11.1.	6.14949	3.82514	24.5479	20.5434	0.66513	0.446793	0.0179713	0.000540999
	dentary tooth	PAL 2022.12.1.	2.80831	1.69162	24.113	16.7227	2.25128	2.87302	0.0183167	0.00156339
	maxillary tooth	PAL 2022.13.1.	3.00667	1.32907	10.8199	1.83885	0.274599	0.057302	0.01775	0.000561386
	maxillary tooth	PAL 2022.14.1.	1.60864	0.329546	15.2469	2.61056	0.465118	0.129418	0.01952	0.000958631
Mochlodon	maxillary tooth	2016.1601a	2.22286	0.877849	15.2063	3.7095	0.404728	0.101979	0.0173499	0.000366891
	maxillary tooth	2016.1601b	2.87205	1.78442	12.9802	1.94001	0.325069	0.0950915	0.0176865	0.00057451
	dentary tooth	2016.962	3.52007	0.481895	13.413	3.06552	0.285432	0.0910383	0.017482	0.000240414
	maxillary tooth	PAL 2022.15.1	3.67732	1.46966	19.0899	2.28113	0.361377	0.0334761	0.018168	0.000571404
	dentary tooth	PAL 2022.16.1.	3.06052	0.926322	17.0545	2.67689	0.87569	0.31931	0.0183206	0.000739079
Hungarosaurus (4 specimens)			3.39328	1.67879	18.6819	5.86343	0.914031	0.784312	0.0183895	0.000683222
Mochlodon (5 specimens)			3.07056	0.515428	15.5488	2.284	0.450459	0.216243	0.0178014	0.000380252

## Sheet: 3D PCA results
		PC1	PC2	PC3	PC4
	Standard deviation	1.3780	1.1752	0.7987	0.28630
	Proportion of Variance	0.4747	0.3453	0.1595	0.02049
	Cumulative Proportion	0.4747	0.8200	0.9795	1.00000
		PC1	PC2	PC3	PC4
	Asfc	-0.3321300	0.6933023	-0.40922786	0.4914815
	epLsar	-0.2231981	-0.6590020	-0.68814524	0.2058035
	Hasfc	-0.5874466	-0.2708994	0.59325701	0.4791306
	Smfc	-0.7034051	0.1079895	-0.08387378	-0.6975132
